# Supplementary material for: Lipoprotein(a) and Risk of Ischemic Stroke in Atrial Fibrillation: A Systematic Review and Meta-Analysis
Source: J Clin Med. 2025 Nov 5;14(21):7851. doi: 10.3390/jcm14217851 (PMC12609657; doi:10.3390/jcm14217851)
Supplement: Supplementary file 1 [file jcm-14-07851-s001.zip]

Archive with 1 entries (1 files):
- jcm-3949578-supplementary.pdf
